# Supplementary material for: Examining the Effects of the RUNX1 p.Leu43Ser Variant on FPD/AML Phenotypes Using a CRISPR/Cas9-Generated Knock-In Murine Model
Source: Biomolecules. 2025 May 12;15(5):708. doi: 10.3390/biom15050708 (PMC12109519; doi:10.3390/biom15050708)
Supplement: Supplementary file 1 [file biomolecules-15-00708-s001.zip]

Archive with 1 entries (1 files):
- biomolecules-3595940-supplementary.pdf
